# Supplementary material for: d-Aspartate consumption selectively promotes intermediate-term spatial memory and the expression of hippocampal NMDA receptor subunits
Source: Sci Rep. 2021 Mar 17;11:6166. doi: 10.1038/s41598-021-85360-w (PMC7969773; doi:10.1038/s41598-021-85360-w)
Supplement: Supplementary file 2 — Supplementary Information 2. [file 41598_2021_85360_MOESM2_ESM.xlsx]

## Sheet: Munka1
Number of mice (with their individual #ID) needed to be helped to the platform after two minutes of swimming in the MWM test:
Phase 1 (non random start)							Phase 2 (random start)							Phase 3 (new platform location)
Day	Treatment						Day	Treatment						Day	Treatment
1	trials:	1	2	3	X		4	trials:	X	X	12	13		7	trials:	X	X	22	23
	D-Asp (n=10)	10	5	0				D-Asp			0	0			D-Asp			2 (#14, #71)	3 (#71, #73, #75)
	D-Ser (n=13)	8	4	1 (#24)				D-Ser			0	0			D-Ser			2 (#24, #31)	3 (#23, #24, #31)
	Control (n=18)	15	9	2 (#51, #85)				Control			0	1 (#43)			Control			1 (#44)	1 (#43)
2	trials:	4	5	6	7		5	trials:	14	15	16	17		8	trials:	24	25	26	27
	D-Asp	1 (#12)	0	0	0			D-Asp	0	0	0	0			D-Asp	1 (#71)	1 (#71)	0	0
	D-Ser	0	0	0	0			D-Ser	0	1 (#1)	0	0			D-Ser	2 (#31, #32)	0	1 (#31)	0
	Control	1 (#45)	0	1 (#44)	1 (#81)			Control	1 (#54)	0	1 (#53)	1 (#53)			Control	0	1 (#43)	0	0
3	trials:	8	9	10	11		6	trials:	18	19	20	21		9	trials:	28	29	30	31
	D-Asp	0	0	0	0			D-Asp	0	0	1 (#11)	0			D-Asp	0	0	0	0
	D-Ser	0	0	0	0			D-Ser	0	0	0	0			D-Ser	0	0	0	0
	Control	0	0	1 (#81)	1 (#54)			Control	0	0	0	0			Control	0	0	0	0
